# Supplementary material for: A Multicenter Cross-Sectional Survey of Knowledge, Attitude, and Practices of Healthcare Professionals towards Antimicrobial Stewardship in Ghana: Findings and Implications
Source: Antibiotics (Basel). 2023 Sep 29;12(10):1497. doi: 10.3390/antibiotics12101497 (PMC10604649; doi:10.3390/antibiotics12101497)
Supplement: Supplementary file 1 [file antibiotics-12-01497-s001.zip]

Archive with 1 entries (1 files):
- antibiotics-2614211-supplementary.pdf
